# Supplementary material for: Ivosidenib Confers BRCAness Phenotype and Synthetic Lethality to Poly (ADP-Ribose) Polymerase Inhibition in BRCA1/2-Proficient Cancer Cells
Source: Biomedicines. 2025 Apr 14;13(4):958. doi: 10.3390/biomedicines13040958 (PMC12025137; doi:10.3390/biomedicines13040958)
Supplement: Supplementary file 1 [file biomedicines-13-00958-s001.zip]

Archive with 1 entries (1 files):
- biomedicines-3524239-supplementary.pdf
